# Supplementary material for: Evaluating the Effectiveness of Gravity-Assisted Ankle Stress AP Imaging in Detecting Syndesmosis Injuries: A Retrospective Clinical Study
Source: Diagnostics (Basel). 2025 Nov 5;15(21):2803. doi: 10.3390/diagnostics15212803 (PMC12610165; doi:10.3390/diagnostics15212803)
Supplement: Supplementary file 1 [file diagnostics-15-02803-s001.zip]

Archive with 1 entries (1 files):
- diagnostics-3835971-supplementary.pdf
